# Supplementary material for: Joint analysis of functionally related genes yields further candidates associated with Tetralogy of Fallot
Source: J Hum Genet. 2022 Jun 20;67(10):613–5. doi: 10.1038/s10038-022-01051-y (PMC7613636; doi:10.1038/s10038-022-01051-y)
Supplement: Supplementary file 1 — Supplementary Table I [file 10038_2022_1051_MOESM1_ESM.xlsx]

## Sheet: Supplementary Table I
Proteins	pLi	Cases with High impact variants
FLT4	1	9
TNIK	1	2
NOTCH1	1	4
PTPRC	1	1
STAT3	1	1
BIRC6	1	1
TJP1	1	1
RTF1	1	1
BPTF	1	1
CREBBP	1	1
ZEB2	1	1
AGO2	1	1
TET1	1	1
JAG1	1	1
ZNF407	1	2
MYBL1	1	1
NOS1	1	1
ATRX	1	1
MLLT10	1	1
PPP1R12A	1	1
MED13L	1	1
CUX1	1	1
BRWD1	1	2
LRP2	0.99999	1
SATB2	0.99999	1
RPS6KA3	0.99999	1
GATAD2B	0.99998	1
STAT5A	0.99994	1
FLT1	0.99983	1
KDR	0.99982	2
HECW1	0.99982	1
NCOA1	0.99981	1
SNX27	0.99977	1
EBF2	0.99976	1
HDAC9	0.99973	1
HECW2	0.9997	1
CAMTA2	0.99918	1
CCNC	0.99914	1
ERBB4	0.99912	1
EPHB1	0.9985	1
SIM1	0.99828	1
RPGR	0.99804	1
PAX5	0.99798	1
LEF1	0.99789	1
SSBP2	0.99777	1
LIN9	0.99771	1
GATA6	0.99709	1
TRIM27	0.99685	1
GRHL2	0.99683	1
SMAD2	0.99661	1
YEATS2	0.99639	1
TCF7L2	0.99537	1
NRIP1	0.99394	2
STK11	0.9934	1
ARID3A	0.99065	2
DPF1	0.99049	1
MAP4K1	0.98919	1
IKZF2	0.98731	1
MAP3K3	0.98535	2
ELF3	0.98323	1
RUNX1T1	0.97768	1
ZBTB20	0.97382	1
GLI2	0.97303	1
LHX6	0.96572	2
HOXA3	0.9445	1
ABLIM1	0.9301	1
SUV39H2	0.92921	1
ZBTB33	0.9127	1
GABPB1	0.91121	1
TCEA1	0.89541	1
POU4F1	0.88762	1
CD40	0.84603	1
E2F8	0.81778	1
SLC9A1	0.79049	1
PER2	0.7148	1
TCF12	0.67602	2
HDAC1	0.61427	1
BATF2	0.58536	1
FOXD3	0.58216	1
ZNF598	0.54824	1
PRKCZ	0.541	1
TP53	0.53235	1
ZNF526	0.52316	1
SP5	0.51846	1
DSTYK	0.51262	1
BCL9	0.49607	1
TBC1D22A	0.41937	1
KLF13	0.40432	1
FXN	0.34491	1
USO1	0.33417	1
MYOCD	0.33364	1
ZNF808	0.28866	3
NPAT	0.28233	1
ZFPM1	0.2429	1
KAT8	0.22493	1
MYLIP	0.18431	1
DKK1	0.17423	1
MCRS1	0.16561	1
WWP2	0.16477	1
ZNF274	0.14989	2
UNC93B1	0.1428	1
MYD88	0.12443	1
IFIT3	0.11732	1
RAB22A	0.10273	1
KAT5	0.088234	1
ZKSCAN5	0.087589	1
PGR	0.051042	1
ZNF587	0.049557	1
ZNF624	0.032471	1
YME1L1	0.028988	1
HEXIM2	0.028048	1
TCF24	0.025682	1
FOXK2	0.025464	1
ZNF107	0.021156	1
DNAJC3	0.017493	1
ZNF174	0.014823	1
FAM98B	0.010312	1
TBX6	0.0068128	1
ZNF343	0.0053489	1
ZNF224	0.0031252	1
ASB1	0.0029925	1
VRK1	0.0021149	1
CTBP2	0.0013557	27
RAB31	0.0012566	1
KCTD13	0.00091544	1
CDH13	0.0007058	1
PSEN2	0.00053736	1
THOC6	0.00047835	1
STX11	0.00047412	1
NKX3-1	0.00047049	1
SNF8	0.00045727	1
TRAK1	0.00037311	1
TRIM47	0.00033657	1
FOXI2	0.00029852	1
PHF10	0.0002878	1
NEUROG1	0.00021722	1
AHRR	0.00018111	1
ZMYM5	0.00016664	1
IRF3	0.00011576	1
SEC31A	7.8773e-05	1
ZNF18	5.3536e-05	1
ZNF436	5.1273e-05	1
ATMIN	5.031e-05	1
LPIN2	5.026e-05	1
ISX	3.5552e-05	1
ZNF324B	3.4989e-05	1
PEG3	2.6257e-05	1
PRDM15	8.2172e-06	1
SRA1	5.19e-06	1
FBXO4	4.0093e-06	1
KLHL8	3.1232e-06	1
ZNF438	2.6656e-06	1
ZNF335	6.8885e-07	1
AGRN	5.4727e-07	1
AREL1	4.9149e-07	1
CDK7	4.4725e-07	1
ATF6	3.2333e-07	1
ZSCAN16	2.1302e-07	1
WWC2	1.5899e-07	1
BRD8	1.5564e-07	1
ZNF213	9.4572e-08	1
NUFIP1	6.2929e-08	1
GLIS3	5.5977e-08	1
TTC26	2.4322e-08	1
TRIM38	1.3947e-08	1
HELZ2	1.3364e-08	1
BBS7	7.0515e-09	1
PARP9	4.998e-09	1
TRIM10	3.7432e-09	1
RRP1B	3.0653e-09	1
OS9	2.8559e-09	1
TFR2	1.2918e-09	1
MKNK1	8.0483e-10	1
INTU	7.6977e-10	1
HR	7.438e-10	1
VIPAS39	7.2613e-10	1
HERC5	7.6848e-11	1
ZNF829	5.8965e-11	1
ZNF211	4.9782e-11	1
CBLC	4.2394e-11	2
GSN	3.8905e-11	3
ANGPTL4	2.3089e-11	1
AASS	2.3101e-12	1
TMEM237	1.8704e-12	1
ZNF451	1.5111e-12	1
ZSCAN5B	1.0007e-12	1
CKAP2	8.1751e-13	1
TRIM55	6.9041e-14	1
SUPT20H	2.7313e-14	1
BCLAF1	2.0629e-14	1
ASXL1	1.2511e-14	1
RIPK3	1.1874e-14	1
ZNF226	5.2389e-15	1
FES	3.7916e-15	1
WWOX	1.2376e-15	1
NPHP3	9.836e-16	1
KIAA0586	5.1344e-16	2
BRIP1	6.206e-17	1
PFKM	3.7625e-18	1
NAA16	1.8144e-18	1
SMAD6	3.6282e-20	1
TBC1D17	8.0387e-21	1
WDR35	1.0462e-22	1
NOTCH4	2.0544e-23	1
INSRR	5.3976e-24	1
NEK1	1.9084e-25	1
CEP89	8.3504e-26	1
CEP164	4.8293e-27	1
CENPJ	2.0603e-27	1
NME8	5.5821e-28	1
BRCA1	9.2157e-29	1
MCPH1	7.76e-30	1
HDAC10	2.9729e-31	1
TIMELESS	9.8476e-35	1
CENPF	1.8822e-36	2
MYBBP1A	5.2346e-42	1
RNF213	4.9078e-55	2
PCNT	4.0172e-58	1
CD36	1.0857e-60	1
CEP290	1.0549e-60	3
TTN	2.5582e-96	3
SRY	N/A	1
