# Supplementary material for: Joint analysis of functionally related genes yields further candidates associated with Tetralogy of Fallot
Source: J Hum Genet. 2022 Jun 20;67(10):613–5. doi: 10.1038/s10038-022-01051-y (PMC7613636; doi:10.1038/s10038-022-01051-y)
Supplement: Supplementary file 4 — Supplementary Table IV [file 10038_2022_1051_MOESM4_ESM.xlsx]

## Sheet: Supplementary Table IV
Protein-Protein Interaction		Biological Processes
Protein 1	Protein 2	Protein 1	Protein 2
ABLIM1	CENPJ	cilium assembly	cilium assembly
ABLIM1	CEP89	cilium assembly	cilium assembly
AGO2	BRCA1	positive regulation of transcription by RNA polymerase II	negative regulation of transcription, DNA-templated positive regulation of gene expression positive regulation of transcription by RNA polymerase II protein ubiquitination regulation of transcription by RNA polymerase II
AGO2	KAT5	positive regulation of transcription by RNA polymerase II	negative regulation of transcription by RNA polymerase II negative regulation of transcription, DNA-templated positive regulation of transcription by RNA polymerase II
AGO2	PFKM	positive regulation of transcription by RNA polymerase II	positive regulation of transcription by RNA polymerase II
AGO2	TP53	positive regulation of transcription by RNA polymerase II	negative regulation of apoptotic process negative regulation of transcription by RNA polymerase II negative regulation of transcription, DNA-templated positive regulation of gene expression positive regulation of transcription by RNA polymerase II regulation of transcription by RNA polymerase II
ARID3A	TP53	regulation of transcription by RNA polymerase II	negative regulation of apoptotic process negative regulation of transcription by RNA polymerase II negative regulation of transcription, DNA-templated positive regulation of gene expression positive regulation of transcription by RNA polymerase II regulation of transcription by RNA polymerase II
ASXL1	FOXK2	positive regulation of transcription by RNA polymerase II	negative regulation of transcription, DNA-templated positive regulation of transcription by RNA polymerase II regulation of transcription by RNA polymerase II
ASXL1	STAT3	positive regulation of transcription by RNA polymerase II	positive regulation of transcription by RNA polymerase II regulation of transcription by RNA polymerase II
ATRX	CREBBP	positive regulation of transcription by RNA polymerase II	negative regulation of transcription by RNA polymerase II positive regulation of transcription by RNA polymerase II
ATRX	TP53	positive regulation of transcription by RNA polymerase II	negative regulation of apoptotic process negative regulation of transcription by RNA polymerase II negative regulation of transcription, DNA-templated positive regulation of gene expression positive regulation of transcription by RNA polymerase II regulation of transcription by RNA polymerase II
ATRX	WWOX	positive regulation of transcription by RNA polymerase II	positive regulation of transcription by RNA polymerase II
BBS7	CEP164	cilium assembly	cilium assembly
BCL9	WWOX	positive regulation of transcription by RNA polymerase II	positive regulation of transcription by RNA polymerase II
BIRC6	TP53	negative regulation of apoptotic process	negative regulation of apoptotic process negative regulation of transcription by RNA polymerase II negative regulation of transcription, DNA-templated positive regulation of gene expression positive regulation of transcription by RNA polymerase II regulation of transcription by RNA polymerase II
BPTF	BRCA1	positive regulation of transcription by RNA polymerase II regulation of transcription by RNA polymerase II	negative regulation of transcription, DNA-templated positive regulation of gene expression positive regulation of transcription by RNA polymerase II protein ubiquitination regulation of transcription by RNA polymerase II
BPTF	FOXK2	positive regulation of transcription by RNA polymerase II regulation of transcription by RNA polymerase II	negative regulation of transcription, DNA-templated positive regulation of transcription by RNA polymerase II regulation of transcription by RNA polymerase II
BPTF	PGR	positive regulation of transcription by RNA polymerase II regulation of transcription by RNA polymerase II	positive regulation of transcription by RNA polymerase II regulation of transcription by RNA polymerase II
BPTF	SMAD2	positive regulation of transcription by RNA polymerase II regulation of transcription by RNA polymerase II	negative regulation of transcription, DNA-templated positive regulation of transcription by RNA polymerase II regulation of transcription by RNA polymerase II
BRCA1	BRIP1	negative regulation of transcription, DNA-templated positive regulation of gene expression positive regulation of transcription by RNA polymerase II protein ubiquitination regulation of transcription by RNA polymerase II	regulation of transcription by RNA polymerase II
BRCA1	CDK7	negative regulation of transcription, DNA-templated positive regulation of gene expression positive regulation of transcription by RNA polymerase II protein ubiquitination regulation of transcription by RNA polymerase II	positive regulation of transcription by RNA polymerase II
BRCA1	CENPF	negative regulation of transcription, DNA-templated positive regulation of gene expression positive regulation of transcription by RNA polymerase II protein ubiquitination regulation of transcription by RNA polymerase II	negative regulation of transcription, DNA-templated
BRCA1	CREBBP	negative regulation of transcription, DNA-templated positive regulation of gene expression positive regulation of transcription by RNA polymerase II protein ubiquitination regulation of transcription by RNA polymerase II	negative regulation of transcription by RNA polymerase II positive regulation of transcription by RNA polymerase II
BRCA1	HDAC1	negative regulation of transcription, DNA-templated positive regulation of gene expression positive regulation of transcription by RNA polymerase II protein ubiquitination regulation of transcription by RNA polymerase II	negative regulation of apoptotic process negative regulation of transcription by RNA polymerase II negative regulation of transcription, DNA-templated positive regulation of transcription by RNA polymerase II regulation of transcription by RNA polymerase II
BRCA1	KAT5	negative regulation of transcription, DNA-templated positive regulation of gene expression positive regulation of transcription by RNA polymerase II protein ubiquitination regulation of transcription by RNA polymerase II	negative regulation of transcription by RNA polymerase II negative regulation of transcription, DNA-templated positive regulation of transcription by RNA polymerase II
BRCA1	MCRS1	negative regulation of transcription, DNA-templated positive regulation of gene expression positive regulation of transcription by RNA polymerase II protein ubiquitination regulation of transcription by RNA polymerase II	positive regulation of transcription by RNA polymerase II
BRCA1	MYBBP1A	negative regulation of transcription, DNA-templated positive regulation of gene expression positive regulation of transcription by RNA polymerase II protein ubiquitination regulation of transcription by RNA polymerase II	negative regulation of transcription, DNA-templated
BRCA1	NCOA1	negative regulation of transcription, DNA-templated positive regulation of gene expression positive regulation of transcription by RNA polymerase II protein ubiquitination regulation of transcription by RNA polymerase II	positive regulation of transcription by RNA polymerase II
BRCA1	NRIP1	negative regulation of transcription, DNA-templated positive regulation of gene expression positive regulation of transcription by RNA polymerase II protein ubiquitination regulation of transcription by RNA polymerase II	negative regulation of transcription by RNA polymerase II positive regulation of transcription by RNA polymerase II
BRCA1	NUFIP1	negative regulation of transcription, DNA-templated positive regulation of gene expression positive regulation of transcription by RNA polymerase II protein ubiquitination regulation of transcription by RNA polymerase II	positive regulation of transcription by RNA polymerase II
BRCA1	PEG3	negative regulation of transcription, DNA-templated positive regulation of gene expression positive regulation of transcription by RNA polymerase II protein ubiquitination regulation of transcription by RNA polymerase II	positive regulation of transcription by RNA polymerase II regulation of transcription by RNA polymerase II
BRCA1	PFKM	negative regulation of transcription, DNA-templated positive regulation of gene expression positive regulation of transcription by RNA polymerase II protein ubiquitination regulation of transcription by RNA polymerase II	positive regulation of transcription by RNA polymerase II
BRCA1	PGR	negative regulation of transcription, DNA-templated positive regulation of gene expression positive regulation of transcription by RNA polymerase II protein ubiquitination regulation of transcription by RNA polymerase II	positive regulation of transcription by RNA polymerase II regulation of transcription by RNA polymerase II
BRCA1	RUNX1T1	negative regulation of transcription, DNA-templated positive regulation of gene expression positive regulation of transcription by RNA polymerase II protein ubiquitination regulation of transcription by RNA polymerase II	negative regulation of transcription, DNA-templated
BRCA1	STAT5A	negative regulation of transcription, DNA-templated positive regulation of gene expression positive regulation of transcription by RNA polymerase II protein ubiquitination regulation of transcription by RNA polymerase II	regulation of transcription by RNA polymerase II
BRCA1	TP53	negative regulation of transcription, DNA-templated positive regulation of gene expression positive regulation of transcription by RNA polymerase II protein ubiquitination regulation of transcription by RNA polymerase II	negative regulation of apoptotic process negative regulation of transcription by RNA polymerase II negative regulation of transcription, DNA-templated positive regulation of gene expression positive regulation of transcription by RNA polymerase II regulation of transcription by RNA polymerase II
BRCA1	TRIM27	negative regulation of transcription, DNA-templated positive regulation of gene expression positive regulation of transcription by RNA polymerase II protein ubiquitination regulation of transcription by RNA polymerase II	negative regulation of transcription by RNA polymerase II protein ubiquitination
BRCA1	TTN	negative regulation of transcription, DNA-templated positive regulation of gene expression positive regulation of transcription by RNA polymerase II protein ubiquitination regulation of transcription by RNA polymerase II	positive regulation of gene expression
BRCA1	WWOX	negative regulation of transcription, DNA-templated positive regulation of gene expression positive regulation of transcription by RNA polymerase II protein ubiquitination regulation of transcription by RNA polymerase II	positive regulation of transcription by RNA polymerase II
BRD8	KAT5	positive regulation of transcription by RNA polymerase II	negative regulation of transcription by RNA polymerase II negative regulation of transcription, DNA-templated positive regulation of transcription by RNA polymerase II
BRD8	MCRS1	positive regulation of transcription by RNA polymerase II	positive regulation of transcription by RNA polymerase II
BRD8	TP53	positive regulation of transcription by RNA polymerase II	negative regulation of apoptotic process negative regulation of transcription by RNA polymerase II negative regulation of transcription, DNA-templated positive regulation of gene expression positive regulation of transcription by RNA polymerase II regulation of transcription by RNA polymerase II
BRWD1	STAT3	regulation of transcription by RNA polymerase II	positive regulation of transcription by RNA polymerase II regulation of transcription by RNA polymerase II
CCNC	CREBBP	positive regulation of transcription by RNA polymerase II regulation of transcription by RNA polymerase II	negative regulation of transcription by RNA polymerase II positive regulation of transcription by RNA polymerase II
CCNC	MED13L	positive regulation of transcription by RNA polymerase II regulation of transcription by RNA polymerase II	regulation of transcription by RNA polymerase II
CCNC	PAX5	positive regulation of transcription by RNA polymerase II regulation of transcription by RNA polymerase II	regulation of transcription by RNA polymerase II
CCNC	ZNF18	positive regulation of transcription by RNA polymerase II regulation of transcription by RNA polymerase II	regulation of transcription by RNA polymerase II
CDH13	NUFIP1	positive regulation of transcription by RNA polymerase II	positive regulation of transcription by RNA polymerase II
CDK7	RRP1B	positive regulation of transcription by RNA polymerase II	positive regulation of transcription by RNA polymerase II
CDK7	TCEA1	positive regulation of transcription by RNA polymerase II	positive regulation of transcription by RNA polymerase II
CDK7	TP53	positive regulation of transcription by RNA polymerase II	negative regulation of apoptotic process negative regulation of transcription by RNA polymerase II negative regulation of transcription, DNA-templated positive regulation of gene expression positive regulation of transcription by RNA polymerase II regulation of transcription by RNA polymerase II
CENPJ	KIAA0586	cilium assembly	cilium assembly
CENPJ	PCNT	cilium assembly	cilium assembly
CEP164	CEP89	cilium assembly	cilium assembly
CEP164	NPHP3	cilium assembly	cilium assembly
CEP290	NEK1	cilium assembly	cilium assembly
CEP290	PCNT	cilium assembly	cilium assembly
CREBBP	HDAC1	negative regulation of transcription by RNA polymerase II positive regulation of transcription by RNA polymerase II	negative regulation of apoptotic process negative regulation of transcription by RNA polymerase II negative regulation of transcription, DNA-templated positive regulation of transcription by RNA polymerase II regulation of transcription by RNA polymerase II
CREBBP	IRF3	negative regulation of transcription by RNA polymerase II positive regulation of transcription by RNA polymerase II	positive regulation of transcription by RNA polymerase II regulation of transcription by RNA polymerase II
CREBBP	KAT5	negative regulation of transcription by RNA polymerase II positive regulation of transcription by RNA polymerase II	negative regulation of transcription by RNA polymerase II negative regulation of transcription, DNA-templated positive regulation of transcription by RNA polymerase II
CREBBP	MYBL1	negative regulation of transcription by RNA polymerase II positive regulation of transcription by RNA polymerase II	positive regulation of transcription by RNA polymerase II
CREBBP	NCOA1	negative regulation of transcription by RNA polymerase II positive regulation of transcription by RNA polymerase II	positive regulation of transcription by RNA polymerase II
CREBBP	NEUROG1	negative regulation of transcription by RNA polymerase II positive regulation of transcription by RNA polymerase II	positive regulation of transcription by RNA polymerase II regulation of transcription by RNA polymerase II
CREBBP	NPAT	negative regulation of transcription by RNA polymerase II positive regulation of transcription by RNA polymerase II	positive regulation of transcription by RNA polymerase II
CREBBP	RPS6KA3	negative regulation of transcription by RNA polymerase II positive regulation of transcription by RNA polymerase II	positive regulation of transcription by RNA polymerase II
CREBBP	SMAD2	negative regulation of transcription by RNA polymerase II positive regulation of transcription by RNA polymerase II	negative regulation of transcription, DNA-templated positive regulation of transcription by RNA polymerase II regulation of transcription by RNA polymerase II
CREBBP	STAT3	negative regulation of transcription by RNA polymerase II positive regulation of transcription by RNA polymerase II	positive regulation of transcription by RNA polymerase II regulation of transcription by RNA polymerase II
CREBBP	TCF12	negative regulation of transcription by RNA polymerase II positive regulation of transcription by RNA polymerase II	positive regulation of transcription by RNA polymerase II regulation of transcription by RNA polymerase II
CREBBP	TP53	negative regulation of transcription by RNA polymerase II positive regulation of transcription by RNA polymerase II	negative regulation of apoptotic process negative regulation of transcription by RNA polymerase II negative regulation of transcription, DNA-templated positive regulation of gene expression positive regulation of transcription by RNA polymerase II regulation of transcription by RNA polymerase II
CREBBP	ZMYM5	negative regulation of transcription by RNA polymerase II positive regulation of transcription by RNA polymerase II	negative regulation of transcription by RNA polymerase II
CREBBP	ZNF451	negative regulation of transcription by RNA polymerase II positive regulation of transcription by RNA polymerase II	positive regulation of transcription by RNA polymerase II
CTBP2	HDAC1	negative regulation of transcription, DNA-templated positive regulation of transcription by RNA polymerase II	negative regulation of apoptotic process negative regulation of transcription by RNA polymerase II negative regulation of transcription, DNA-templated positive regulation of transcription by RNA polymerase II regulation of transcription by RNA polymerase II
CTBP2	NRIP1	negative regulation of transcription, DNA-templated positive regulation of transcription by RNA polymerase II	negative regulation of transcription by RNA polymerase II positive regulation of transcription by RNA polymerase II
CTBP2	TCF7L2	negative regulation of transcription, DNA-templated positive regulation of transcription by RNA polymerase II	negative regulation of transcription by RNA polymerase II negative regulation of transcription, DNA-templated positive regulation of transcription by RNA polymerase II regulation of transcription by RNA polymerase II
CTBP2	ZFPM1	negative regulation of transcription, DNA-templated positive regulation of transcription by RNA polymerase II	positive regulation of transcription by RNA polymerase II
CUX1	FOXD3	regulation of transcription by RNA polymerase II	positive regulation of transcription by RNA polymerase II regulation of transcription by RNA polymerase II
CUX1	FOXK2	regulation of transcription by RNA polymerase II	negative regulation of transcription, DNA-templated positive regulation of transcription by RNA polymerase II regulation of transcription by RNA polymerase II
CUX1	TCF7L2	regulation of transcription by RNA polymerase II	negative regulation of transcription by RNA polymerase II negative regulation of transcription, DNA-templated positive regulation of transcription by RNA polymerase II regulation of transcription by RNA polymerase II
ERBB4	FES	protein autophosphorylation	protein autophosphorylation
FLT1	KDR	protein autophosphorylation	protein autophosphorylation
FOXD3	SATB2	positive regulation of transcription by RNA polymerase II regulation of transcription by RNA polymerase II	positive regulation of transcription by RNA polymerase II regulation of transcription by RNA polymerase II
FOXI2	SATB2	regulation of transcription by RNA polymerase II	positive regulation of transcription by RNA polymerase II regulation of transcription by RNA polymerase II
FOXK2	HDAC1	negative regulation of transcription, DNA-templated positive regulation of transcription by RNA polymerase II regulation of transcription by RNA polymerase II	negative regulation of apoptotic process negative regulation of transcription by RNA polymerase II negative regulation of transcription, DNA-templated positive regulation of transcription by RNA polymerase II regulation of transcription by RNA polymerase II
FOXK2	MCRS1	negative regulation of transcription, DNA-templated positive regulation of transcription by RNA polymerase II regulation of transcription by RNA polymerase II	positive regulation of transcription by RNA polymerase II
FOXK2	SATB2	negative regulation of transcription, DNA-templated positive regulation of transcription by RNA polymerase II regulation of transcription by RNA polymerase II	positive regulation of transcription by RNA polymerase II regulation of transcription by RNA polymerase II
FOXK2	TP53	negative regulation of transcription, DNA-templated positive regulation of transcription by RNA polymerase II regulation of transcription by RNA polymerase II	negative regulation of apoptotic process negative regulation of transcription by RNA polymerase II negative regulation of transcription, DNA-templated positive regulation of gene expression positive regulation of transcription by RNA polymerase II regulation of transcription by RNA polymerase II
GATAD2B	HDAC1	negative regulation of transcription by RNA polymerase II	negative regulation of apoptotic process negative regulation of transcription by RNA polymerase II negative regulation of transcription, DNA-templated positive regulation of transcription by RNA polymerase II regulation of transcription by RNA polymerase II
GATAD2B	NOTCH1	negative regulation of transcription by RNA polymerase II	negative regulation of transcription by RNA polymerase II negative regulation of transcription, DNA-templated positive regulation of gene expression positive regulation of transcription by RNA polymerase II
GATAD2B	TRIM27	negative regulation of transcription by RNA polymerase II	negative regulation of transcription by RNA polymerase II protein ubiquitination
GLI2	HDAC1	negative regulation of transcription by RNA polymerase II positive regulation of transcription by RNA polymerase II regulation of transcription by RNA polymerase II	negative regulation of apoptotic process negative regulation of transcription by RNA polymerase II negative regulation of transcription, DNA-templated positive regulation of transcription by RNA polymerase II regulation of transcription by RNA polymerase II
GRHL2	PAX5	regulation of transcription by RNA polymerase II	regulation of transcription by RNA polymerase II
GSN	TP53	positive regulation of gene expression	negative regulation of apoptotic process negative regulation of transcription by RNA polymerase II negative regulation of transcription, DNA-templated positive regulation of gene expression positive regulation of transcription by RNA polymerase II regulation of transcription by RNA polymerase II
HDAC1	HDAC9	negative regulation of apoptotic process negative regulation of transcription by RNA polymerase II negative regulation of transcription, DNA-templated positive regulation of transcription by RNA polymerase II regulation of transcription by RNA polymerase II	negative regulation of transcription by RNA polymerase II negative regulation of transcription, DNA-templated
HDAC1	HR	negative regulation of apoptotic process negative regulation of transcription by RNA polymerase II negative regulation of transcription, DNA-templated positive regulation of transcription by RNA polymerase II regulation of transcription by RNA polymerase II	regulation of transcription by RNA polymerase II
HDAC1	IKZF2	negative regulation of apoptotic process negative regulation of transcription by RNA polymerase II negative regulation of transcription, DNA-templated positive regulation of transcription by RNA polymerase II regulation of transcription by RNA polymerase II	regulation of transcription by RNA polymerase II
HDAC1	KAT5	negative regulation of apoptotic process negative regulation of transcription by RNA polymerase II negative regulation of transcription, DNA-templated positive regulation of transcription by RNA polymerase II regulation of transcription by RNA polymerase II	negative regulation of transcription by RNA polymerase II negative regulation of transcription, DNA-templated positive regulation of transcription by RNA polymerase II
HDAC1	LEF1	negative regulation of apoptotic process negative regulation of transcription by RNA polymerase II negative regulation of transcription, DNA-templated positive regulation of transcription by RNA polymerase II regulation of transcription by RNA polymerase II	negative regulation of apoptotic process negative regulation of transcription, DNA-templated positive regulation of gene expression positive regulation of transcription by RNA polymerase II regulation of transcription by RNA polymerase II
HDAC1	NKX3-1	negative regulation of apoptotic process negative regulation of transcription by RNA polymerase II negative regulation of transcription, DNA-templated positive regulation of transcription by RNA polymerase II regulation of transcription by RNA polymerase II	negative regulation of transcription, DNA-templated positive regulation of transcription by RNA polymerase II regulation of transcription by RNA polymerase II
HDAC1	NOTCH1	negative regulation of apoptotic process negative regulation of transcription by RNA polymerase II negative regulation of transcription, DNA-templated positive regulation of transcription by RNA polymerase II regulation of transcription by RNA polymerase II	negative regulation of transcription by RNA polymerase II negative regulation of transcription, DNA-templated positive regulation of gene expression positive regulation of transcription by RNA polymerase II
HDAC1	NRIP1	negative regulation of apoptotic process negative regulation of transcription by RNA polymerase II negative regulation of transcription, DNA-templated positive regulation of transcription by RNA polymerase II regulation of transcription by RNA polymerase II	negative regulation of transcription by RNA polymerase II positive regulation of transcription by RNA polymerase II
HDAC1	RUNX1T1	negative regulation of apoptotic process negative regulation of transcription by RNA polymerase II negative regulation of transcription, DNA-templated positive regulation of transcription by RNA polymerase II regulation of transcription by RNA polymerase II	negative regulation of transcription, DNA-templated
HDAC1	SATB2	negative regulation of apoptotic process negative regulation of transcription by RNA polymerase II negative regulation of transcription, DNA-templated positive regulation of transcription by RNA polymerase II regulation of transcription by RNA polymerase II	positive regulation of transcription by RNA polymerase II regulation of transcription by RNA polymerase II
HDAC1	SMAD2	negative regulation of apoptotic process negative regulation of transcription by RNA polymerase II negative regulation of transcription, DNA-templated positive regulation of transcription by RNA polymerase II regulation of transcription by RNA polymerase II	negative regulation of transcription, DNA-templated positive regulation of transcription by RNA polymerase II regulation of transcription by RNA polymerase II
HDAC1	STAT3	negative regulation of apoptotic process negative regulation of transcription by RNA polymerase II negative regulation of transcription, DNA-templated positive regulation of transcription by RNA polymerase II regulation of transcription by RNA polymerase II	positive regulation of transcription by RNA polymerase II regulation of transcription by RNA polymerase II
HDAC1	STAT5A	negative regulation of apoptotic process negative regulation of transcription by RNA polymerase II negative regulation of transcription, DNA-templated positive regulation of transcription by RNA polymerase II regulation of transcription by RNA polymerase II	regulation of transcription by RNA polymerase II
HDAC1	TP53	negative regulation of apoptotic process negative regulation of transcription by RNA polymerase II negative regulation of transcription, DNA-templated positive regulation of transcription by RNA polymerase II regulation of transcription by RNA polymerase II	negative regulation of apoptotic process negative regulation of transcription by RNA polymerase II negative regulation of transcription, DNA-templated positive regulation of gene expression positive regulation of transcription by RNA polymerase II regulation of transcription by RNA polymerase II
HDAC1	TRAK1	negative regulation of apoptotic process negative regulation of transcription by RNA polymerase II negative regulation of transcription, DNA-templated positive regulation of transcription by RNA polymerase II regulation of transcription by RNA polymerase II	regulation of transcription by RNA polymerase II
HDAC1	TRIM27	negative regulation of apoptotic process negative regulation of transcription by RNA polymerase II negative regulation of transcription, DNA-templated positive regulation of transcription by RNA polymerase II regulation of transcription by RNA polymerase II	negative regulation of transcription by RNA polymerase II protein ubiquitination
HDAC1	WWP2	negative regulation of apoptotic process negative regulation of transcription by RNA polymerase II negative regulation of transcription, DNA-templated positive regulation of transcription by RNA polymerase II regulation of transcription by RNA polymerase II	negative regulation of transcription by RNA polymerase II negative regulation of transcription, DNA-templated
HDAC1	ZEB2	negative regulation of apoptotic process negative regulation of transcription by RNA polymerase II negative regulation of transcription, DNA-templated positive regulation of transcription by RNA polymerase II regulation of transcription by RNA polymerase II	negative regulation of transcription by RNA polymerase II positive regulation of transcription by RNA polymerase II regulation of transcription by RNA polymerase II
HDAC9	TP53	negative regulation of transcription by RNA polymerase II negative regulation of transcription, DNA-templated	negative regulation of apoptotic process negative regulation of transcription by RNA polymerase II negative regulation of transcription, DNA-templated positive regulation of gene expression positive regulation of transcription by RNA polymerase II regulation of transcription by RNA polymerase II
HECW1	HECW2	protein ubiquitination	protein ubiquitination
HR	TP53	regulation of transcription by RNA polymerase II	negative regulation of apoptotic process negative regulation of transcription by RNA polymerase II negative regulation of transcription, DNA-templated positive regulation of gene expression positive regulation of transcription by RNA polymerase II regulation of transcription by RNA polymerase II
IFIT3	PSEN2	negative regulation of apoptotic process	negative regulation of apoptotic process
IRF3	SMAD2	positive regulation of transcription by RNA polymerase II regulation of transcription by RNA polymerase II	negative regulation of transcription, DNA-templated positive regulation of transcription by RNA polymerase II regulation of transcription by RNA polymerase II
JAG1	NOTCH1	positive regulation of transcription by RNA polymerase II	negative regulation of transcription by RNA polymerase II negative regulation of transcription, DNA-templated positive regulation of gene expression positive regulation of transcription by RNA polymerase II
KAT5	MCPH1	negative regulation of transcription by RNA polymerase II negative regulation of transcription, DNA-templated positive regulation of transcription by RNA polymerase II	negative regulation of transcription by RNA polymerase II
KAT5	NOTCH1	negative regulation of transcription by RNA polymerase II negative regulation of transcription, DNA-templated positive regulation of transcription by RNA polymerase II	negative regulation of transcription by RNA polymerase II negative regulation of transcription, DNA-templated positive regulation of gene expression positive regulation of transcription by RNA polymerase II
KAT5	STAT3	negative regulation of transcription by RNA polymerase II negative regulation of transcription, DNA-templated positive regulation of transcription by RNA polymerase II	positive regulation of transcription by RNA polymerase II regulation of transcription by RNA polymerase II
KAT5	TP53	negative regulation of transcription by RNA polymerase II negative regulation of transcription, DNA-templated positive regulation of transcription by RNA polymerase II	negative regulation of apoptotic process negative regulation of transcription by RNA polymerase II negative regulation of transcription, DNA-templated positive regulation of gene expression positive regulation of transcription by RNA polymerase II regulation of transcription by RNA polymerase II
KAT5	TRIM27	negative regulation of transcription by RNA polymerase II negative regulation of transcription, DNA-templated positive regulation of transcription by RNA polymerase II	negative regulation of transcription by RNA polymerase II protein ubiquitination
KAT5	ZBTB33	negative regulation of transcription by RNA polymerase II negative regulation of transcription, DNA-templated positive regulation of transcription by RNA polymerase II	negative regulation of transcription, DNA-templated regulation of transcription by RNA polymerase II
KAT8	MCRS1	negative regulation of transcription, DNA-templated positive regulation of transcription by RNA polymerase II	positive regulation of transcription by RNA polymerase II
KAT8	TP53	negative regulation of transcription, DNA-templated positive regulation of transcription by RNA polymerase II	negative regulation of apoptotic process negative regulation of transcription by RNA polymerase II negative regulation of transcription, DNA-templated positive regulation of gene expression positive regulation of transcription by RNA polymerase II regulation of transcription by RNA polymerase II
LEF1	NOTCH1	negative regulation of apoptotic process negative regulation of transcription, DNA-templated positive regulation of gene expression positive regulation of transcription by RNA polymerase II regulation of transcription by RNA polymerase II	negative regulation of transcription by RNA polymerase II negative regulation of transcription, DNA-templated positive regulation of gene expression positive regulation of transcription by RNA polymerase II
LEF1	SMAD2	negative regulation of apoptotic process negative regulation of transcription, DNA-templated positive regulation of gene expression positive regulation of transcription by RNA polymerase II regulation of transcription by RNA polymerase II	negative regulation of transcription, DNA-templated positive regulation of transcription by RNA polymerase II regulation of transcription by RNA polymerase II
LEF1	STAT5A	negative regulation of apoptotic process negative regulation of transcription, DNA-templated positive regulation of gene expression positive regulation of transcription by RNA polymerase II regulation of transcription by RNA polymerase II	regulation of transcription by RNA polymerase II
LEF1	TCF7L2	negative regulation of apoptotic process negative regulation of transcription, DNA-templated positive regulation of gene expression positive regulation of transcription by RNA polymerase II regulation of transcription by RNA polymerase II	negative regulation of transcription by RNA polymerase II negative regulation of transcription, DNA-templated positive regulation of transcription by RNA polymerase II regulation of transcription by RNA polymerase II
LHX6	SATB2	regulation of transcription by RNA polymerase II	positive regulation of transcription by RNA polymerase II regulation of transcription by RNA polymerase II
MYBBP1A	TP53	negative regulation of transcription, DNA-templated	negative regulation of apoptotic process negative regulation of transcription by RNA polymerase II negative regulation of transcription, DNA-templated positive regulation of gene expression positive regulation of transcription by RNA polymerase II regulation of transcription by RNA polymerase II
MYBBP1A	WWP2	negative regulation of transcription, DNA-templated	negative regulation of transcription by RNA polymerase II negative regulation of transcription, DNA-templated
MYOCD	SMAD2	positive regulation of transcription by RNA polymerase II	negative regulation of transcription, DNA-templated positive regulation of transcription by RNA polymerase II regulation of transcription by RNA polymerase II
NCOA1	PGR	positive regulation of transcription by RNA polymerase II	positive regulation of transcription by RNA polymerase II regulation of transcription by RNA polymerase II
NCOA1	STAT3	positive regulation of transcription by RNA polymerase II	positive regulation of transcription by RNA polymerase II regulation of transcription by RNA polymerase II
NCOA1	TP53	positive regulation of transcription by RNA polymerase II	negative regulation of apoptotic process negative regulation of transcription by RNA polymerase II negative regulation of transcription, DNA-templated positive regulation of gene expression positive regulation of transcription by RNA polymerase II regulation of transcription by RNA polymerase II
NEUROG1	TCF12	positive regulation of transcription by RNA polymerase II regulation of transcription by RNA polymerase II	positive regulation of transcription by RNA polymerase II regulation of transcription by RNA polymerase II
NKX3-1	SP5	negative regulation of transcription, DNA-templated positive regulation of transcription by RNA polymerase II regulation of transcription by RNA polymerase II	regulation of transcription by RNA polymerase II
NOTCH1	TCF12	negative regulation of transcription by RNA polymerase II negative regulation of transcription, DNA-templated positive regulation of gene expression positive regulation of transcription by RNA polymerase II	positive regulation of transcription by RNA polymerase II regulation of transcription by RNA polymerase II
NOTCH4	TP53	negative regulation of transcription by RNA polymerase II	negative regulation of apoptotic process negative regulation of transcription by RNA polymerase II negative regulation of transcription, DNA-templated positive regulation of gene expression positive regulation of transcription by RNA polymerase II regulation of transcription by RNA polymerase II
PCNT	WDR35	cilium assembly	cilium assembly
PER2	TP53	negative regulation of transcription by RNA polymerase II negative regulation of transcription, DNA-templated	negative regulation of apoptotic process negative regulation of transcription by RNA polymerase II negative regulation of transcription, DNA-templated positive regulation of gene expression positive regulation of transcription by RNA polymerase II regulation of transcription by RNA polymerase II
PGR	STAT3	positive regulation of transcription by RNA polymerase II regulation of transcription by RNA polymerase II	positive regulation of transcription by RNA polymerase II regulation of transcription by RNA polymerase II
PGR	STAT5A	positive regulation of transcription by RNA polymerase II regulation of transcription by RNA polymerase II	regulation of transcription by RNA polymerase II
PPP1R12A	TP53	positive regulation of transcription by RNA polymerase II	negative regulation of apoptotic process negative regulation of transcription by RNA polymerase II negative regulation of transcription, DNA-templated positive regulation of gene expression positive regulation of transcription by RNA polymerase II regulation of transcription by RNA polymerase II
RAB22A	RAB31	intracellular protein transport	intracellular protein transport
RNF213	TRIM27	protein ubiquitination	negative regulation of transcription by RNA polymerase II protein ubiquitination
RPS6KA3	TP53	positive regulation of transcription by RNA polymerase II	negative regulation of apoptotic process negative regulation of transcription by RNA polymerase II negative regulation of transcription, DNA-templated positive regulation of gene expression positive regulation of transcription by RNA polymerase II regulation of transcription by RNA polymerase II
RRP1B	TP53	positive regulation of transcription by RNA polymerase II	negative regulation of apoptotic process negative regulation of transcription by RNA polymerase II negative regulation of transcription, DNA-templated positive regulation of gene expression positive regulation of transcription by RNA polymerase II regulation of transcription by RNA polymerase II
SMAD2	SMAD6	negative regulation of transcription, DNA-templated positive regulation of transcription by RNA polymerase II regulation of transcription by RNA polymerase II	regulation of transcription by RNA polymerase II
SMAD2	TCF12	negative regulation of transcription, DNA-templated positive regulation of transcription by RNA polymerase II regulation of transcription by RNA polymerase II	positive regulation of transcription by RNA polymerase II regulation of transcription by RNA polymerase II
SMAD2	TP53	negative regulation of transcription, DNA-templated positive regulation of transcription by RNA polymerase II regulation of transcription by RNA polymerase II	negative regulation of apoptotic process negative regulation of transcription by RNA polymerase II negative regulation of transcription, DNA-templated positive regulation of gene expression positive regulation of transcription by RNA polymerase II regulation of transcription by RNA polymerase II
SMAD2	WWP2	negative regulation of transcription, DNA-templated positive regulation of transcription by RNA polymerase II regulation of transcription by RNA polymerase II	negative regulation of transcription by RNA polymerase II negative regulation of transcription, DNA-templated
SMAD2	ZEB2	negative regulation of transcription, DNA-templated positive regulation of transcription by RNA polymerase II regulation of transcription by RNA polymerase II	negative regulation of transcription by RNA polymerase II positive regulation of transcription by RNA polymerase II regulation of transcription by RNA polymerase II
STAT3	SUPT20H	positive regulation of transcription by RNA polymerase II regulation of transcription by RNA polymerase II	regulation of transcription by RNA polymerase II
STAT3	ZNF829	positive regulation of transcription by RNA polymerase II regulation of transcription by RNA polymerase II	regulation of transcription by RNA polymerase II
STAT5A	TCF12	regulation of transcription by RNA polymerase II	positive regulation of transcription by RNA polymerase II regulation of transcription by RNA polymerase II
TCF7L2	TRIM27	negative regulation of transcription by RNA polymerase II negative regulation of transcription, DNA-templated positive regulation of transcription by RNA polymerase II regulation of transcription by RNA polymerase II	negative regulation of transcription by RNA polymerase II protein ubiquitination
TCF7L2	ZBTB33	negative regulation of transcription by RNA polymerase II negative regulation of transcription, DNA-templated positive regulation of transcription by RNA polymerase II regulation of transcription by RNA polymerase II	negative regulation of transcription, DNA-templated regulation of transcription by RNA polymerase II
TP53	TRIM27	negative regulation of apoptotic process negative regulation of transcription by RNA polymerase II negative regulation of transcription, DNA-templated positive regulation of gene expression positive regulation of transcription by RNA polymerase II regulation of transcription by RNA polymerase II	negative regulation of transcription by RNA polymerase II protein ubiquitination
TP53	WWOX	negative regulation of apoptotic process negative regulation of transcription by RNA polymerase II negative regulation of transcription, DNA-templated positive regulation of gene expression positive regulation of transcription by RNA polymerase II regulation of transcription by RNA polymerase II	positive regulation of transcription by RNA polymerase II
TP53	ZBTB33	negative regulation of apoptotic process negative regulation of transcription by RNA polymerase II negative regulation of transcription, DNA-templated positive regulation of gene expression positive regulation of transcription by RNA polymerase II regulation of transcription by RNA polymerase II	negative regulation of transcription, DNA-templated regulation of transcription by RNA polymerase II
TRIM27	TRIM55	negative regulation of transcription by RNA polymerase II protein ubiquitination	protein ubiquitination
ZNF107	ZNF324B	regulation of transcription by RNA polymerase II	regulation of transcription by RNA polymerase II
ZNF174	ZNF18	regulation of transcription by RNA polymerase II	regulation of transcription by RNA polymerase II
ZNF324B	ZNF624	regulation of transcription by RNA polymerase II	regulation of transcription by RNA polymerase II
ZNF438	ZNF526	regulation of transcription by RNA polymerase II	regulation of transcription by RNA polymerase II
ZNF587	ZNF829	regulation of transcription by RNA polymerase II	regulation of transcription by RNA polymerase II
