# Supplementary material for: Joint analysis of functionally related genes yields further candidates associated with Tetralogy of Fallot
Source: J Hum Genet. 2022 Jun 20;67(10):613–5. doi: 10.1038/s10038-022-01051-y (PMC7613636; doi:10.1038/s10038-022-01051-y)
Supplement: Supplementary file 5 — Supplementary Table V [file 10038_2022_1051_MOESM5_ESM.xlsx]

## Sheet: Supplementary Table V
Protein-Protein Interaction		High-impact variants
Protein 1	Protein 2	Protein 1	Protein 2
ABLIM1	CCDC57	YES	NO
ABLIM1	CENPJ	YES	YES
ABLIM1	CEP19	YES	NO
ABLIM1	CEP89	YES	YES
ABLIM1	FBF1	YES	NO
ABLIM1	FLNA	YES	NO
ABLIM1	SCLT1	YES	NO
ABLIM1	SSX2IP	YES	NO
ABLIM3	SSX2IP	NO	NO
ACTR2	ACTR3	NO	NO
ACTR2	FLNA	NO	NO
ACTR2	GSN	NO	YES
ACTR2	PCM1	NO	NO
ACTR2	SCLT1	NO	NO
ACTR3	FLNA	NO	NO
AHI1	CC2D2A	NO	NO
AHI1	CEP131	NO	NO
AHI1	IQCB1	NO	NO
AHI1	OFD1	NO	NO
AHI1	PCM1	NO	NO
AHI1	PIBF1	NO	NO
AHI1	SSX2IP	NO	NO
ARL13B	IFT46	NO	NO
ARL13B	IFT52	NO	NO
ARL13B	IFT74	NO	NO
ARL13B	IFT81	NO	NO
ARL13B	TMEM17	NO	NO
ARL13B	TTC26	NO	YES
ARL3	NPHP3	NO	YES
ARL3	UNC119B	NO	NO
AVIL	BBS1	NO	NO
B9D1	B9D2	NO	NO
B9D1	CC2D2A	NO	NO
B9D1	MKS1	NO	NO
B9D1	TMEM17	NO	NO
B9D1	TMEM231	NO	NO
B9D2	CC2D2A	NO	NO
B9D2	MKS1	NO	NO
B9D2	TCTN1	NO	NO
B9D2	TCTN2	NO	NO
B9D2	TCTN3	NO	NO
B9D2	TMEM231	NO	NO
BBIP1	BBS5	NO	NO
BBS1	BBS2	NO	NO
BBS1	BBS4	NO	NO
BBS1	BBS5	NO	NO
BBS1	BBS7	NO	YES
BBS1	BBS9	NO	NO
BBS1	CLUAP1	NO	NO
BBS1	IFT43	NO	NO
BBS1	RAB8A	NO	NO
BBS2	BBS4	NO	NO
BBS2	BBS5	NO	NO
BBS2	BBS7	NO	YES
BBS2	BBS9	NO	NO
BBS2	CLUAP1	NO	NO
BBS4	BBS5	NO	NO
BBS4	BBS7	NO	YES
BBS4	BBS9	NO	NO
BBS4	CEP162	NO	NO
BBS4	OFD1	NO	NO
BBS4	PCM1	NO	NO
BBS5	BBS7	NO	YES
BBS5	BBS9	NO	NO
BBS7	BBS9	YES	NO
BBS7	CEP164	YES	YES
BBS7	CLUAP1	YES	NO
BBS9	CLUAP1	NO	NO
CC2D2A	CEP131	NO	NO
CC2D2A	CEP290	NO	YES
CC2D2A	MKS1	NO	NO
CC2D2A	OFD1	NO	NO
CC2D2A	PCM1	NO	NO
CC2D2A	SSX2IP	NO	NO
CC2D2A	TCTN1	NO	NO
CC2D2A	TCTN3	NO	NO
CCDC28B	IFT74	NO	NO
CCDC28B	IFT81	NO	NO
CCDC57	DISC1	NO	NO
CCDC57	FAM161A	NO	NO
CCDC57	OFD1	NO	NO
CCDC65	PCM1	NO	NO
CCDC66	CEP162	NO	NO
CCDC66	CEP89	NO	YES
CCDC66	PCM1	NO	NO
CDC14A	CEP131	NO	NO
CDC14A	CEP162	NO	NO
CDC14A	CEP290	NO	YES
CDC14A	IFT172	NO	NO
CENPJ	CEP131	YES	NO
CENPJ	KIAA0586	YES	YES
CENPJ	OFD1	YES	NO
CENPJ	PCM1	YES	NO
CENPJ	PCNT	YES	YES
CENPJ	SSX2IP	YES	NO
CEP131	CEP162	NO	NO
CEP131	CEP290	NO	YES
CEP131	CEP89	NO	YES
CEP131	DYNLL1	NO	NO
CEP131	FBF1	NO	NO
CEP131	OFD1	NO	NO
CEP131	PCM1	NO	NO
CEP131	PCNT	NO	YES
CEP131	PIBF1	NO	NO
CEP131	SCLT1	NO	NO
CEP131	SSX2IP	NO	NO
CEP162	CEP290	NO	YES
CEP162	CEP89	NO	YES
CEP162	FLNA	NO	NO
CEP162	IFT74	NO	NO
CEP162	IQCB1	NO	NO
CEP162	OFD1	NO	NO
CEP162	PCM1	NO	NO
CEP162	PCNT	NO	YES
CEP162	PIBF1	NO	NO
CEP162	SSX2IP	NO	NO
CEP164	CEP89	YES	YES
CEP164	IFT88	YES	NO
CEP164	NPHP3	YES	YES
CEP164	OFD1	YES	NO
CEP164	PCM1	YES	NO
CEP164	TTBK2	YES	NO
CEP19	PIBF1	NO	NO
CEP19	PTPN23	NO	NO
CEP19	RABL2B	NO	NO
CEP250	PCM1	NO	NO
CEP250	SSX2IP	NO	NO
CEP290	IQCB1	YES	NO
CEP290	NEK1	YES	YES
CEP290	OFD1	YES	NO
CEP290	PCM1	YES	NO
CEP290	PCNT	YES	YES
CEP290	PIBF1	YES	NO
CEP290	SSX2IP	YES	NO
CEP89	OFD1	YES	NO
CEP89	PCM1	YES	NO
CEP89	PIBF1	YES	NO
CEP89	SSX2IP	YES	NO
CLUAP1	HSPB11	NO	NO
CLUAP1	IFT172	NO	NO
CLUAP1	IFT20	NO	NO
CLUAP1	IFT46	NO	NO
CLUAP1	IFT52	NO	NO
CLUAP1	IFT74	NO	NO
CLUAP1	IFT80	NO	NO
CLUAP1	IFT81	NO	NO
CLUAP1	IFT88	NO	NO
CLUAP1	SNAP29	NO	NO
CLUAP1	TRAF3IP1	NO	NO
CLUAP1	TTC26	NO	YES
CLUAP1	UBXN10	NO	NO
DISC1	FLNA	NO	NO
DISC1	GSN	NO	YES
DISC1	IFT20	NO	NO
DISC1	IFT74	NO	NO
DISC1	KIF3A	NO	NO
DISC1	PIBF1	NO	NO
DISC1	TRAF3IP1	NO	NO
DISC1	WDR11	NO	NO
DYNLL1	DYNLL2	NO	NO
DYNLL1	IQCB1	NO	NO
DYNLL1	OFD1	NO	NO
DYNLL1	PCM1	NO	NO
DYNLL1	SSX2IP	NO	NO
DYNLL1	WDR90	NO	NO
DYNLL2	OFD1	NO	NO
EHD1	EHD3	NO	NO
EHD1	EHD4	NO	NO
EHD1	RAB8A	NO	NO
EHD1	SNAP29	NO	NO
EHD2	EHD4	NO	NO
EHD3	INTU	NO	YES
EHD3	RAB8A	NO	NO
EHD3	SNAP29	NO	NO
FAM161A	PIBF1	NO	NO
FAM161A	POC1B	NO	NO
FAM161A	SSX2IP	NO	NO
FBF1	IFT20	NO	NO
FBF1	IFT74	NO	NO
FBF1	IFT81	NO	NO
FBF1	OFD1	NO	NO
FBF1	PCM1	NO	NO
FBF1	SCLT1	NO	NO
FBF1	SSX2IP	NO	NO
FLNA	GSN	NO	YES
FLNA	IQCB1	NO	NO
FLNA	RAB8B	NO	NO
FUZ	INTU	NO	YES
HSPB11	IFT172	NO	NO
HSPB11	IFT20	NO	NO
HSPB11	IFT46	NO	NO
HSPB11	IFT52	NO	NO
HSPB11	IFT74	NO	NO
HSPB11	IFT80	NO	NO
HSPB11	IFT81	NO	NO
HSPB11	IFT88	NO	NO
HSPB11	TTC26	NO	YES
HSPB11	UBXN10	NO	NO
IFT122	IFT140	NO	NO
IFT122	IFT43	NO	NO
IFT122	WDR19	NO	NO
IFT122	WDR35	NO	YES
IFT140	IFT43	NO	NO
IFT140	WDR19	NO	NO
IFT140	WDR35	NO	YES
IFT172	IFT20	NO	NO
IFT172	IFT46	NO	NO
IFT172	IFT52	NO	NO
IFT172	IFT74	NO	NO
IFT172	IFT80	NO	NO
IFT172	IFT81	NO	NO
IFT172	IFT88	NO	NO
IFT172	PCM1	NO	NO
IFT172	TRAF3IP1	NO	NO
IFT172	TTC26	NO	YES
IFT20	IFT46	NO	NO
IFT20	IFT52	NO	NO
IFT20	IFT74	NO	NO
IFT20	IFT80	NO	NO
IFT20	IFT81	NO	NO
IFT20	IFT88	NO	NO
IFT20	NME8	NO	YES
IFT20	PCM1	NO	NO
IFT20	SCLT1	NO	NO
IFT20	TRAF3IP1	NO	NO
IFT20	TTC26	NO	YES
IFT43	WDR19	NO	NO
IFT43	WDR35	NO	YES
IFT46	IFT52	NO	NO
IFT46	IFT74	NO	NO
IFT46	IFT80	NO	NO
IFT46	IFT81	NO	NO
IFT46	IFT88	NO	NO
IFT46	TTC26	NO	YES
IFT46	UBXN10	NO	NO
IFT52	IFT74	NO	NO
IFT52	IFT80	NO	NO
IFT52	IFT81	NO	NO
IFT52	IFT88	NO	NO
IFT52	TTC26	NO	YES
IFT52	UBXN10	NO	NO
IFT74	IFT80	NO	NO
IFT74	IFT81	NO	NO
IFT74	IFT88	NO	NO
IFT74	OFD1	NO	NO
IFT74	PCM1	NO	NO
IFT74	SSX2IP	NO	NO
IFT74	TRAF3IP1	NO	NO
IFT74	TTC26	NO	YES
IFT74	UBXN10	NO	NO
IFT80	IFT81	NO	NO
IFT80	IFT88	NO	NO
IFT80	TRAF3IP1	NO	NO
IFT80	TTC26	NO	YES
IFT80	UBXN10	NO	NO
IFT81	IFT88	NO	NO
IFT81	OFD1	NO	NO
IFT81	PCM1	NO	NO
IFT81	TTC26	NO	YES
IFT81	UBXN10	NO	NO
IFT88	RABL2B	NO	NO
IFT88	TRAF3IP1	NO	NO
IFT88	TTC26	NO	YES
IFT88	UBXN10	NO	NO
INTU	KIF3A	YES	NO
IQCB1	PCM1	NO	NO
IQCB1	RAB1A	NO	NO
IQCB1	RPGR	NO	YES
KIF3A	NEK1	NO	YES
KIF3A	NOTCH1	NO	YES
KIF3A	SCLT1	NO	NO
MKS1	NUDCD3	NO	NO
MKS1	TCTN1	NO	NO
MKS1	TCTN2	NO	NO
MKS1	TMEM17	NO	NO
MKS1	TMEM231	NO	NO
NEK1	TEKT4	YES	NO
NME8	TRAF3IP1	YES	NO
NOTCH1	TMEM17	YES	NO
NOTCH1	WDR11	YES	NO
NPHP3	UNC119B	YES	NO
NUDCD3	OFD1	NO	NO
NUDCD3	RPGR	NO	YES
OCRL	RAB1A	NO	NO
OCRL	RAB8A	NO	NO
OCRL	SCLT1	NO	NO
OCRL	SSX2IP	NO	NO
OCRL	TMEM17	NO	NO
OFD1	PCM1	NO	NO
OFD1	PCNT	NO	YES
OFD1	PIBF1	NO	NO
OFD1	SSX2IP	NO	NO
OFD1	WDR90	NO	NO
PCM1	PCNT	NO	YES
PCM1	PIBF1	NO	NO
PCM1	SCLT1	NO	NO
PCM1	SSX2IP	NO	NO
PCM1	TRAF3IP1	NO	NO
PCNT	PIBF1	YES	NO
PCNT	WDR35	YES	YES
PIBF1	SSX2IP	NO	NO
RAB1A	RAB8A	NO	NO
RAB1A	TCTN2	NO	NO
RAB1A	TCTN3	NO	NO
RAB23	TMEM17	NO	NO
RAB8A	RAB8B	NO	NO
SCLT1	SSX2IP	NO	NO
TCTN1	TCTN2	NO	NO
TCTN1	TCTN3	NO	NO
TCTN1	TMEM231	NO	NO
TCTN2	TCTN3	NO	NO
TCTN2	TMEM231	NO	NO
TCTN2	TMEM67	NO	NO
TEKT1	TEKT4	NO	NO
TMEM107	TMEM237	NO	YES
TMEM138	TMEM17	NO	NO
TMEM17	TMEM237	NO	YES
TMEM17	WDR11	NO	NO
TMEM216	WDR11	NO	NO
TRAF3IP1	UBXN10	NO	NO
TTC26	UBXN10	YES	NO
WDR19	WDR35	NO	YES
